# Supplementary material for: Associations of age, sex, and socioeconomic status with adherence to guideline recommendations on protein intake and micronutrient supplementation in patients with sleeve gastrectomy or Roux-en-Y gastric bypass
Source: PLoS One. 2023 Mar 3;18(3):e0282683. doi: 10.1371/journal.pone.0282683 (PMC9983924; doi:10.1371/journal.pone.0282683)
Supplement: S1 Dataset — (XLSX) [file pone.0282683.s005.xlsx]

## Sheet: BOP_Studie_Endversion MW
Pat_ID	Baria_OP	Sex	Age_yrs	Marital_Status	SES_Cat	SF12_Phys	SF12_Ment	Months_post_surgergy	Smoking_Status	Protein_Supp_Use	Protein_Supp_g	Waist_circumference_cm	Hip_circumference_cm	Triceps_skinfold_mm	Handgrip_strength_kg	Sys_BP_mmHg	Dia_BP_mmHg	BW_present_kg	BW_pre_kg	Height_cm	EW_pre_kg	EW_present_kg	FM_kg	FFM_kg	SMM_kg	PhaseA_degree	VisceralFat_l	Protein_Intake_g	Energy_Intake_kcal	Carbohydrates_Intake_g	Fat_Intake_g	VitA_Intake_mg	VitD_Intake_mcg	VitE_Intake_mg	VitK_Intake_mcg	VitB1_Intake_mg	FolicA_Intake_mg	VitB12_Intake_mg	Calcium_Intake_mg	Magnesium_Intake_mg	Iron_Intake_mg	Zinc_Intake_mg	Copper_Intake_mg	DietaryF_Intake_g	Sucrose_Intake_g	EWL_12Months_percent	VitA_Deficiency	VitD_Deficiency	VitE_Deficiency
BOP001	1	2	44	2	3	54.188	53.0831	16	0	0	.	83.4	109.2	25.2	27.2	98	61	75.4	115.2	177.2	49.58	9.78	22.6	52.8	22.2	4.9	0.1	99.3	1630	105	81.1	0.315	1.7	6.01	234	0.779	152	2.2	823	226	6.36	5.61	1.53	10.4	38.5	71.1776	0	0	0
BOP002	1	1	34	1	2	47.3433	53.2894	30	0	0	.	135.5	120.5	43.9667	47.9	141	78	138.45	171.8	185.4	94.94	61.64	57.2	81.3	40.65	6.1	9.7	65.7	2080	267	79.4	0.495	2.4	3.37	151	0.729	93.5	3.4	618	195	6.16	5.66	0.835	12.2	121	40.6477	0	1	0
BOP003	1	1	49	1	1	43.5607	64.9959	23	0	0	.	149	158	43.67	34.2	130	94	153.6	162.6	171.9	97.89	88.89	69.73	83.87	41.96	5.1	13.7	117	2730	236	146	0.929	3.3	9.54	360	2.12	270	7.3	1290	524	17.8	19	3	31.2	9.33	12.205	0	1	0
BOP004	2	1	58	1	1	40.3153	58.379	26	0	0	.	124	113.2	20.23	31.4	166	82	102.3	162.5	174.5	95.45	35.25	26.32	75.98	32.75	4.3	6.7	51.9	1330	135	64.4	0.455	10.7	6.41	155	5.69	111	4.1	436	180	6.72	5.74	1.06	15.9	44.7	57.2811	0	1	0
BOP005	2	2	46	2	2	40.8194	39.5943	17	0	2	8.07	102	119	27.23	23.7	110	74	93.8	124.8	170	65.3	34.3	45.8	48	21.52	4.8	2.2	54.1	831	91.1	26.1	0.705	1	4.33	181	0.898	123	5.8	1020	307	6	5.32	0.742	9.19	20.3	50.622	0	0	0
BOP006	2	2	32	1	2	53.7761	55.0424	6	1	2	30.03	98	110	24.87	29.1	117	76	93.35	136	168.7	77.605	35.005	41.9	51.45	22.98	4.2	1.5	86.8	1310	146	40.7	1.07	0.5	4.16	175	0.588	93.4	4.1	752	151	5.58	5.84	1.06	9.18	69.4	95.4753	0	0	0
BOP007	1	2	31	1	2	46.7012	47.9027	33	1	0	.	89.4	107.3	37.33	34.9	121	75	80.6	95	161.2	42.98	28.58	36.08	44.52	20.99	5.7	1.2	53.8	1200	122	54.6	0.358	1.7	4.78	232	0.96	120	4.8	408	194	7.02	7.07	0.707	12.1	27	31.0099	0	1	0
BOP008	1	2	49	2	3	47.0208	44.1707	8	1	0	.	100.2	115	33.1	26.1	116	75	102.75	134	169.4	75.01	43.81	45.26	57.49	28.06	5.7	1.9	71.2	992	85.3	38.9	0.149	1.2	2.61	83.5	0.264	60	1	995	260	3.77	2.25	0.846	9.22	12.8	61.5076	0	0	0
BOP009	1	1	32	1	2	39.2262	39.6786	6	0	0	.	140.1	144.1	40.53	53.6	125	74	163.2	193	180.1	120.91	91.11	76.97	86.23	43.52	6	10.6	164	3060	274	143	0.44	2	4.3	122	0.812	175	6.7	2020	431	5.53	8.24	0.801	12.7	98.9	43.6996	0	1	0
BOP010	1	1	43	1	1	45.5346	33.0236	9	1	0	.	124.5	127.4	50.2	29.4	123	86	127.2	160	183.5	84.85	52.05	54.44	72.76	36.18	5.7	7.4	83.9	2420	267	103	0.812	3.1	9.52	274	1.31	203	5.1	1270	468	12.2	9.51	1.94	18.9	92.6	50.0683	0	1	0
BOP011	1	1	48	2	1	56.3379	35.5285	41	0	0	.	107.4	120.6	35.4	52.1	156	90	99.6	154	170.3	90.73	36.33	38.5	61.1	29.61	6	4.3	77.8	1880	206	77	2.36	21.2	20.4	202	0.954	150	7.5	629	345	10.1	8.23	1.24	11.7	122	52.3607	0	0	0
BOP012	2	2	50	1	2	63.4647	40.7713	13	0	0	.	99.1	108	25	22.3	105	67	82.9	134	178.2	67.53	16.43	26.55	56.35	24.82	4.8	1.2	34.8	1010	111	46.6	0.472	0.7	6.14	169	0.433	142	1.7	691	274	6.04	3.85	1.25	12.9	29.2	67.7414	0	1	0
BOP014	1	2	59	2	3	30.676	32.5585	40	0	0	.	140.4	167.2	46.2	22.5	170	98	150.3	154	160.2	102.83	99.13	89.7	60.6	30.69	5.2	7.2	86.7	1690	159	76.6	0.363	1.3	8.7	286	1.01	199	3.6	594	227	8.81	7.67	1.39	17.4	45.1	6.74426	0	1	0
BOP015	1	2	40	2	1	42.2175	52.3825	23	0	0	.	122	140.2	52.8	24.1	134	92	118.15	158.4	160.5	106.975	66.775	60.84	57.31	27.21	5.5	4	74	1360	147	50.9	0.257	0.9	21.7	225	1.43	158	3.2	710	275	8.28	8.94	1.47	15.9	27.5	33.934	0	0	0
BOP016	1	2	45	1	2	56.5671	27.7463	36	0	0	.	107.5	112	41.3	31.7	112	65	99.4	152	173.8	89.27	36.67	46.04	53.36	24.31	5.2	2.6	86.5	1860	169	83.3	0.332	13.4	8.04	212	0.659	184	6.6	1440	404	7.43	7.04	1.53	13.8	43	52.0975	0	1	0
BOP017	1	2	29	1	1	28.2691	25.2394	10	1	0	.	121.1	135.1	37.83	24.4	117	79	119.5	165	163.5	111.025	65.525	64.73	54.77	26.31	5.8	4	51.6	1040	105	44.3	0.15	0.1	2.45	74	2.95	342	3.7	359	169	4.22	4.1	0.62	5.16	26.7	47.6707	0	1	0
BOP018	1	1	47	1	1	46.9395	63.1715	9	0	0	.	139.8	178.9	46.67	33.7	149	102	179.2	213	177.3	143.43	109.63	88.31	90.89	45.05	4.6	10	92.7	1950	210	80	0.764	2.2	10.8	485	7.74	274	7.2	1810	580	12.2	12.5	1.94	23.8	13.5	29.6803	0	1	0
BOP019	1	2	46	4	2	56.6252	56.5987	13	0	0	.	102.1	118.9	34	19.1	144	83	85.4	145	165.5	89.325	29.725	30.95	54.45	23.55	4.2	3.3	89.8	1290	90.7	58.1	0.185	14.8	12.3	119	1.12	145	6.6	621	337	8.77	6.29	1.86	14.2	13.5	63.8906	0	0	0
BOP020	1	2	57	2	1	31.1064	59.6286	15	0	0	.	114	136.9	40.67	21.7	124	65	123.8	136	178.6	69.19	56.99	69.02	54.78	26.9	4.1	4.1	44.4	1210	123	59.2	0.206	1.5	7.87	189	0.874	121	2.6	1400	468	6.78	5.74	1.53	13.1	34.8	26.8421	0	1	0
BOP021	1	2	44	2	1	34.7399	13.8815	11	0	0	.	132.2	142.3	59.7	26.1	144	96	121.8	143	176.7	77.805	56.605	60.77	61.03	28.35	4.8	5.7	26.4	520	54.5	20.9	0.113	0.4	3.74	138	0.573	66.5	1.1	284	98.8	3.45	3.42	0.496	9.46	9.09	27.722	0	1	0
BOP022	1	2	35	1	2	49.5002	54.3	11	0	2	16.14	101.5	136	38.67	23.6	113	65	104.5	165	170.6	104.99	44.49	36.52	67.98	30.04	4.5	0.6	84	1540	144	68.9	0.509	1.4	5.44	156	3.84	139	2.7	1130	430	7.07	6.85	1.24	13.5	11.4	58.4649	0	1	0
BOP023	2	2	38	1	2	56.0232	52.7288	13	1	0	.	76.5	94.6	33.7	23.1	92	63	68.9	120.2	165.3	64.695	13.395	22.29	46.61	19.07	4.3	0.1	42.8	872	125	20.5	0.173	0.4	2.91	97.3	1.82	117	1.7	1130	451	5.72	4.06	1.47	11.5	29.3	73.3229	0	1	0
BOP024	1	2	56	2	3	30.3929	55.8034	16	0	4	0	127.7	129	20	16.9	154	96	88.7	128	149.5	85.925	46.625	46.68	42.02	16.53	4	5.1	40.9	1140	145	40.3	0.228	1.1	6.39	169	0.618	98	2.5	940	360	8.13	5.74	1.39	9.29	78.1	52.0001	0	0	0
BOP025	2	1	62	2	3	53.7957	57.9226	22	0	0	.	100	102.2	22.5	36.1	134	74	96.3	130	178.8	59.08	25.38	28.2	68.1	31.83	5.6	3.1	58	1730	211	68	0.259	3.8	15.6	287	1.32	247	2.8	884	399	12.4	9.23	2.66	22	52.2	57.5802	0	0	0
BOP026	1	2	62	2	2	36.8237	39.4527	22	0	0	.	121.2	128.5	47.3	27.4	162	98	119.15	137	160.9	85.235	67.435	66.74	52.41	24.65	4.5	4.6	111	2230	205	96.1	0.797	13.1	11.8	380	1.39	255	9.5	1890	428	12.8	11.7	2.39	15.7	52.8	18.5819	0	0	0
BOP029	1	1	37	1	2	50.1991	44.978	23	0	1	0	92.7	96.1	26	44.1	135	90	79.6	144	175	76.5	12.1	18.52	61.08	28.29	5	1.6	93.6	1960	198	82.5	0.682	3.1	4.76	327	0.549	224	4.6	1920	285	9.5	10.9	2.19	11.9	53.7	97.5922	0	0	0
BOP030	1	2	40	1	2	49.4864	55.0637	23	0	0	.	101.9	129.1	37.67	20.9	109	74	111.9	129	166	72.9	55.8	54.47	57.43	27.98	4.2	1.7	111	2770	287	129	0.325	1.7	8.26	212	2.01	143	4.6	900	376	11.2	11.8	1.56	17.2	46	44.4993	0	1	0
BOP031	1	1	41	1	1	27.96	59.0995	15	1	0	.	145.6	151	32.3	36.7	166	110	159.1	224	183	149.3	84.4	68.24	90.86	43.97	3.3	11.2	45.3	1620	103	115	0.847	2.9	27.4	87.9	0.678	71.8	3.5	602	125	4.48	5.78	0.773	5	29.3	29.9561	0	1	0
BOP032	2	2	47	2	3	40.0772	54.7332	17	0	0	.	76.3	85.1	21	27	103	62	60.3	127.2	159.1	76.965	10.065	13.2	47.1	18.2	4.2	0	138	1690	109	76.7	0.17	0.8	8.96	219	1.91	279	2.6	1040	547	16.3	10	2.22	29.2	9.9	74.3915	0	0	0
BOP033	2	2	63	2	3	55.9235	58.7477	18	0	0	.	88.1	96.1	34	24.2	182	100	64.85	98	151.2	54.48	21.38	24.87	39.98	15.76	4.2	0.8	36.8	1090	129	40.6	0.189	0.8	4.88	118	0.515	104	1.4	353	144	7.07	4.56	1.29	12.7	40.2	53.8428	0	0	0
BOP034	1	1	54	2	1	28.5856	26.6093	18	1	0	.	135.1	129.3	53.3666	41.8	123	85	132.2	140	174.4	73.04	65.24	52.95	79.25	38.9	6.2	9.6	51.4	1360	146	62.1	0.358	0.5	4.48	288	0.864	127	2.1	1020	410	10.2	7.42	2.41	18	38.7	-0.69777	0	0	0
BOP035	1	2	57	2	1	36.3101	36.341	17	1	0	.	103.9	109.1	35.766	12.4	127	57	82.05	101	153.5	55.525	36.625	38.38	43.67	18.93	5.5	2.5	23.7	764	98	30.3	0.105	1	2.48	81	0.201	63.8	0.8	620	239	3.09	2.08	0.718	7.93	14.9	25.3005	1	0	0
BOP036	2	2	42	2	1	18.8069	52.8328	40	1	0	.	90.6	102	33.4	32.8	134	85	83.6	128	171.6	67.14	22.74	29.07	54.53	24.19	5	0.3	53	1390	150	62.7	0.313	0.8	6.53	220	1.21	158	2.4	1070	442	8.53	6.83	1.87	15.7	28.1	68.5709	0	0	0
BOP037	2	2	54	3	2	27.6193	41.4736	41	1	0	.	102.1	92.9	28	21	110	79	80.8	119.7	174.1	56.715	17.815	32.22	48.58	21.27	4.8	2.4	106	1600	101	84.8	0.48	3.7	9.01	239	0.96	220	8	830	360	12.9	11.1	2.73	13.2	19.7	64.2684	0	0	0
BOP040	1	2	52	1	2	41.017	56.2301	10	0	0	.	103.7	121.9	40.5	22.4	114	81	97.5	126	161	74.15	45.65	48.58	48.92	22.1	5.1	2.2	50.4	1950	232	81.7	0.442	1.7	13.1	150	2.95	170	2.8	697	273	9.54	6.76	1.95	15.6	91	46.1796	0	1	0
[truncated: 21 more columns]

## Sheet: Tabelle1
177.2
185.4
171.9
174.5
170
168.7
161.2
169.4
180.1
183.5
170.3
178.2
160.2
160.5
173.8
163.5
177.3
165.5
178.6
176.7
170.6
165.3
149.5
178.8
160.9
175
166
183
159.1
151.2
174.4
153.5
171.6
174.1
161
